# Supplementary material for: scRNA-sequencing in chick suggests a probabilistic model for cell fate allocation at the neural plate border
Source: eLife. 2023 Aug 2;12:e82717. doi: 10.7554/eLife.82717 (PMC10425176; doi:10.7554/eLife.82717)
Supplement: Figure 4—source data 1. — Gene modules (9 in total) are shown in Figure 4—figure supplement 1A. [file elife-82717-fig4-data1.txt]

Figure 4-Source Data 1: List of genes in gene modules displayed in Figure 4–figure supplement 1A and Figure 4E

GM21; ACSL1, ACTN1, AKR1D1, ATP1A1, ATP1B1, B3GNT7, BAMBI, CCDC25, CDK6, CITED4, CTSB, CXCL12, DAG1, ENSGALG00000002988, ENSGALG00000004814, ENSGALG00000005572, ENSGALG00000008518, ENSGALG00000016570, ENSGALG00000027805, ENSGALG00000051984, FIBIN, HOMER2, ID3, IRF6, KLF3, LY6E, MAP7, METRNL, MYL3, MYL9, NDRG1, NT5DC2, PDZK1IP1, RGN, S100A11, SMIM4, TFAP2C, TTC39A
GM24; ADD3, AIG1, AMY1A, AP1S3, ARFGAP1, ARL8BL, ATP2B1, CACNG3, CD24, CLDN1, ENSGALG00000026754, ENSGALG00000040886, ENSGALG00000043421, EPCAM, G3BP1, HSPA9, IVNS1ABP, MPZL3, PDGFA, SALL4, SLC25A4, SUCLG1, TSPAN13, Z-CTSV, Z-PLPP1
GM22; APLP2, CD99, ENSGALG00000041054, EPAS1, FILIP1, JCAD, KCNJ16, LGMN, LSP1, MAGI3, NKX2-5, PPP1R13B, RARB, UPK1B, Z-SLC1A3
GM23; ASS1, BMP4, BMP6, CLDN3, CSRP2, DLX5, DLX6, EMILIN2, ENSGALG00000001885, ENSGALG00000023936, ENSGALG00000040010, ENSGALG00000042443, ENSGALG00000050334, ENSGALG00000052786, EYA2, FABP3, FAM184B, FAM89A, FN1, GATA2, GATA3, HAS2, KCNAB1, KRT18, KRT19, KRT7, LAMB1, NEDD9, NET1, PITX1, SIX1, SPON1, TFAP2A, TUBAL3, UNC5B, Z-HAPLN1
GM7; EHBP1, ENSGALG00000030809, ENSGALG00000032696, HESX1, OTX2, PAX6, PDCD4, SFRP1, SHISA2, SIX3, SST, Z-MAP1B
GM9; CDH2, CNTNAP1, ENSGALG00000054487, FEZF2, LMO1, LRRN1, MSN, MYLK, NUAK1, SOX21, TOX, Z-GRP, Z-RAX
GM13; BMP5, PAX7, RFTN2, SNAI2, SOX10, TFAP2B
GM11; ENSGALG00000047591, GLIPR2, MYL4, NKX6-2, PAX2, PTN, SOX1, WNT4
GM20; ARL4C, CKB, ENO1, ENSGALG00000030512, FABP7, LDHA, MARCKSL1, MEAF6, PGAM1, PGK1, SARS, TNNC1
