# Supplementary material for: scRNA-sequencing in chick suggests a probabilistic model for cell fate allocation at the neural plate border
Source: eLife. 2023 Aug 2;12:e82717. doi: 10.7554/eLife.82717 (PMC10425176; doi:10.7554/eLife.82717)
Supplement: Figure 6—source data 1. — Gene modules (15 in total) are shown in Figure 6—figure supplement 1A. [file elife-82717-fig6-data1.txt]

Figure 6-Source Data 1: List of genes in gene modules displayed in Figure 6 and Figure 6-figure supplement 1

GM6; DLX6, ENSGALG00000037599, ENSGALG00000040010, ENSGALG00000050130, GAL, GnRH-I, LRP11, PITX1, PITX2, SCGN, SCIN, Z-HAPLN1
GM4; ADGRG2, AGR2, AP1S3, CXCL14, ENSGALG00000048488, JCAD, PDGFA, TFAP2D, TTC36, VEGFD
GM5; ALCAM, ASS1, CDH1, CLDN1, CLDN3, CRYBG2, CSRP2, DLX3, DOC2B, DSP, EMILIN2, ENSGALG00000001885, ENSGALG00000004814, ENSGALG00000011687, ENSGALG00000037802, ENSGALG00000044849, ENSGALG00000050334, ENSGALG00000051984, EPCAM, FGF12, FILIP1, GPC3, HOMER2, IGFBP2, IRF6, KCNJ16, KRT14, KRT18, KRT19, KRT7, LYPD6B, MPZL3, NEDD9, PADI1, S100A11, SIX1, SMAGP, SOSTDC1, TPM1, TSPAN13, TTC39A, UPK1B, WFDC2, ZNF385C
GM8; DLX5, ENSGALG00000008469, ENSGALG00000042443, EYA2, F3, FABP3, FN1, KCTD1, LAMB1, LASP1, MOXD1, PHLDA2
GM2; CDON, CSRNP1, DRAXIN, ENSGALG00000020788, ENSGALG00000037717, FKBP11, FOXD3, ID2, ITGB3, LARP7, MSX1, OLFM1, OLFML3, PAX7, SNAI2, SOX9, TFAP2A, WLS, WNT1, WNT6, Z-ENC1, Z-ENSGALG00000054946
GM7; BMP4, BMP5, CLEC19A, MSX2
GM1; BCL2L10, C1H2ORF40, C1orf21, C1orf216, CAB39L, CDH11, COL9A1, COL9A3, COTL1, CXCR4, DACT2, DLC1, EDNRB, ENSGALG00000035017, ENSGALG00000036263, ENSGALG00000053185, ERMN, ETS1, FYN, GADD45B, GFPT2, GFRA2, GJB1, HAS2, HTRA1, IL1RAP, LGALS3, LIMA1, LMO4, MARCKSL1, MEOX1, MESD, MGAT3, MYC, MYL4, NKAIN4, NMB, NRP2, OAZ2, PLOD1, PLXNA4, POLR2F, PPP1R1C, RASL11B, RFTN2, RXRG, SELENOP2, SH3PXD2A, SLIT1, SOX10, SOX5, SOX8, TFAP2B, TNC, UACA, YJU2, Z-CFC1, Z-MEF2C, Z-PLK2
GM17; ENSGALG00000050884, FGF19, HOXA2, HOXB1, HOXB2, KROX20, MAFB, RASD2
GM15; CPLX3, EN1, EN2, FGF8, GBX2, LAMP5, NTM, PAX2, PTN, SP9, WNT4
GM16; ACAD9, AMT, APCDD1, BPIFB3, CRYAB, DDR1, ENSGALG00000001136, ENSGALG00000027002, FAM181A, FRZB, H-RAS, HES5, LFNG, NKX6-2, SP5, ST8SIA2, VIM, Z-GRHPR
GM10; ELMO1, ENSGALG00000054487, FEZF2, FGFRL1, FOXG1, HESX1, IGSF21, Meis2a.2, SHISA2, SIX3, SIX6, SPON1, TCF7L2, Z-GRP, Z-LMAN1, Z-NREP, Z-PSIP1, Z-RAX
GM11; APOA1, ARL4C, Cbln2, CDH2, CMTM8, CXCL12, EFNB2, EHBP1, ENSGALG00000023936, ENSGALG00000030809, ENSGALG00000047591, ENSGALG00000051025, GCSH, HPF1, IMMP1L, LRRN1, MRPS6, MYLK, NEFM, OLIG2, OPTC, OTX1, OTX2, PAX6, RDH5, SST, TGFB2, TOX
GM12; FABP5, LMO1, NUAK1, PARD3B, PDCD4, SFRP2, SOX1, SOX11, SOX3, STRA6, Z-ENSGALG00000045548, Z-KANK1, Z-MAP1B
GM13; CKB, DPYSL2, ENO1, ENSGALG00000013239, ENSGALG00000030512, EXFABP, FABP7, LDHA, LDHB, LINGO1, PGAM1, PGK1, SELENOU, SOX21, TNNC1
GM9; DBX1, ENSGALG00000042557, GSC, NKX2-1, NKX2-4
