# Supplementary material for: scRNA-sequencing in chick suggests a probabilistic model for cell fate allocation at the neural plate border
Source: eLife. 2023 Aug 2;12:e82717. doi: 10.7554/eLife.82717 (PMC10425176; doi:10.7554/eLife.82717)
Supplement: Figure 7—source data 1. — Gene modules (7 in total) shown in Figure 7E. [file elife-82717-fig7-data1.txt]

Figure 7-Source Data 1: List of genes in gene modules displayed in Figure 7E


GM12; AKR1D1, ATP1A1, ATP1B1, ATP2B1, B3GNT7, CCDC25, CGNL1, DAG1, EMILIN2, ENSGALG00000004814, EPCAM, FAM184B, FAM89A, GATA2, GATA3, IRAK2, IRF6, MAP7, METRNL, MPZL3, NET1, PLEKHA5, POGLUT2, PPFIBP1, RGN, SLC16A10, SLC25A4, TSPAN13, TTC39A, UNC5B, Z-TJP2
GM14; BRINP1, CITED4, DLX5, DLX6, ENSGALG00000023936, ENSGALG00000040010, FN1, HESX1, HIF1A, KCNAB1, LAMB1, LRP11, NFKB1, PAX6, PITX1, PITX2, SEM1, SFRP1, SH3D19, SHISA2, SIX3, SPON1, SST, WDR1, Z-HAPLN1
GM13; AKAP12, ASS1, BASP1, CD99, ENSGALG00000011296, ENSGALG00000041054, ENSGALG00000042443, EYA2, FERMT2, LGMN, METTL24, NR2F2, NUCKS1, SIX1
GM40; AGTRAP, BRINP2, CDH11, CMTM8, ENSGALG00000001136, FRZB, GADD45A, HUNK, LARP7, LMX1B, MRAS, MSX1, SFRP2, SOX11, SPSB4, Z-FST, ZEB2, ZIC1
GM42; BMP5, CDH6, CSRNP1, DRAXIN, EN1, ENSGALG00000013505, FOXD3, NKD1, NRP2, OLFM1, PAX7, SNAI2, SOX9, TFAP2B, TMEM132C, TSPAN18, WLS, WNT6, Z-ENC1, ZFHX4, ZNF423
GM43; COL9A3, ENSGALG00000037717, ENSGALG00000053185, ERMN, ETS1, LMO4, PPP1R1C, RASL11B, RFTN2, SOX10, SOX8, TNC, Z-MEF2C, Z-PLK2
GM44; CXCR4, ENSGALG00000030512, ENSGALG00000031427, FABP7, FKBP11, GLIPR2, ID1, ID2, MEOX1, MYL4, OLFML3, SOX5, WNT1
