# Supplementary material for: scRNA-sequencing in chick suggests a probabilistic model for cell fate allocation at the neural plate border
Source: eLife. 2023 Aug 2;12:e82717. doi: 10.7554/eLife.82717 (PMC10425176; doi:10.7554/eLife.82717)
Supplement: Supplementary file 1. — This matrix was established by binarizing the expression of 76 genes across 24 putative cell states based on in situ hybridisation expression patterns obtained from the literature. [file elife-82717-supp1.csv]

	extra_embryonic	NNE	prospective_epidermis	PPR	aPPR	pPPR	early_NPB	NPB	aNPB	pNPB	NC	delaminating_NC	early_neural	early_caudal_neural	NP	pNP	iNP	aNP	hindbrain	midbrain	forebrain	ventral_forebrain	node	streak	evidence
EOMES	0	0	0	0	0	0	0	0	0	0	0	0	1	0	0	0	0	0	0	0	0	0	1	1	Pernaute et al. 2010 - Dev Dyn
ADMP	0	0	0	0	0	0	0	0	0	0	0	0	0	0	0	0	0	0	0	0	0	0	1	0	Joubin and Stern. 1999
CHRD	0	0	0	0	0	0	0	0	0	0	0	0	0	0	0	0	0	0	0	0	0	0	1	0	Chapman et al. 2002; Streit and Stern. 1999
SHH	0	0	0	0	0	0	0	0	0	0	0	0	0	0	0	0	0	0	0	0	0	1	1	0	Pearse et al. 2001; Aglyamova and Agarwala 2007
FOXA2	0	0	0	0	0	0	0	0	0	0	0	0	0	0	0	0	0	0	0	0	0	1	1	0	﻿Garcia-Campmany and Martí. 2007; Chapman et al. 2002
NOG	0	0	0	0	0	0	0	0	0	0	0	0	0	0	0	0	0	0	0	0	0	0	1	0	Streit et al. 1999; Chapman et al. 1999
FGF8	0	0	0	0	0	0	0	0	0	0	0	0	0	0	0	0	0	0	0	0	0	0	1	1	Streit et al. 1999
TBX6	0	0	0	0	0	0	0	0	0	0	0	0	0	0	0	0	0	0	0	0	0	0	0	1	Hardy et al. 2011
TBXT	0	0	0	0	0	0	0	0	0	0	0	0	0	0	0	0	0	0	0	0	0	0	1	1	Hardy et al. 2011; Albazerchi and Stern. 2007
GSC	0	0	0	0	0	0	0	0	0	0	0	0	0	0	0	0	0	0	0	0	0	1	1	0	Chapman et al. 2002 - Dev Biol; Bell et al. 2004
HOXB1	0	0	0	0	0	0	0	0	0	0	0	0	0	1	0	0	0	0	1	0	0	0	1	1	Bothe et al. 2011; Paxton et al. 2010
BMP4	0	1	0	1	1	1	1	1	1	1	1	0	0	0	0	0	0	0	0	0	0	0	0	0	Ezin et al. 2009; Chapman et al. 2002
BMP7	0	1	0	0	0	1	0	0	0	1	0	0	0	0	0	0	0	0	0	0	0	0	0	0	Streit et al. 1998
HOMER2	0	1	0	1	1	1	1	1	1	1	0	0	0	0	0	0	0	0	0	0	0	0	0	0	Hintze et al. 2017
SOX2	0	0	0	0	0	0	1	1	1	1	0	0	1	1	1	1	1	1	1	1	1	1	0	0	Rex 1997; Streit 2002; Basch 2006
SOX3	0	0	0	0	0	0	1	1	1	1	0	0	1	1	1	1	1	1	1	1	1	1	0	0	Rex 1997
OTX2	0	0	0	0	1	0	1	0	1	0	0	0	1	0	0	0	1	1	0	1	1	0	0	0	Chapman et al. 2002; ﻿Plouhinec et al. 2005; Albazerchi and Stern. 2007
MAFA	0	0	0	0	0	0	1	1	1	1	1	0	1	1	1	1	1	1	1	1	1	0	0	0	Prajapati et al. 2019; Lecoin et al. 2004; Trevers et al. 2021
FRZB	0	0	0	0	0	0	1	1	1	1	1	0	1	0	1	1	1	1	1	1	1	1	0	0	Chapman et al. 2004; Ladher et al. 2000; Baranski et al. 2000
YEATS4	0	0	0	0	0	0	1	1	1	1	0	0	1	1	1	1	1	1	1	1	1	0	0	0	Hintze et al. 2017; Bell et al. 2004
ERN1	0	0	0	1	1	1	1	1	1	1	0	0	1	0	0	0	0	0	0	0	0	0	0	0	Albazerchi and Stern. 2007; Streit 2000
DLX5	0	1	0	1	1	1	1	1	1	1	0	0	0	0	0	0	0	0	0	0	0	0	0	0	Streit 2002; Mclarren 2003; Basch 2006; Brown et al. 2005
DLX6	0	1	0	1	1	1	1	1	1	1	0	0	0	0	0	0	0	0	0	0	0	0	0	0	Brown et al. 2005
GATA2	1	1	1	1	1	1	0	0	0	0	0	0	0	0	0	0	0	0	0	0	0	0	0	0	Sheng and Stern. 1999; Basch et al. 2006
GATA3	1	1	1	1	1	1	0	0	0	0	0	0	0	0	0	0	0	0	0	0	0	0	0	0	Sheng and Stern. 1999
EPAS1	1	0	1	0	0	0	0	0	0	0	0	0	0	0	0	0	0	0	0	0	0	0	0	0	Trevers et al. 2021
VGLL1	1	0	1	0	0	0	0	0	0	0	0	0	0	0	0	0	0	0	0	0	0	0	0	0	Trevers et al. 2021
GRHL3	1	0	1	0	0	0	0	0	0	0	0	0	0	0	0	0	0	0	0	0	0	0	0	0	Trevers et al. 2021
GBX2	0	0	0	0	0	1	1	0	0	1	1	0	1	1	0	1	0	0	1	0	0	0	0	0	Paxton et al. 2010; Hidalgo-Sanchez et al. 2005
CDX2	1	0	0	0	0	0	0	0	0	0	0	0	0	1	0	0	0	0	0	0	0	0	0	0	Trevers thesis
SOX21	0	0	0	0	0	0	1	1	1	1	0	0	1	0	1	1	1	1	1	1	1	1	0	0	Sandberg et al. 2005; Uchikawa et al. 2011
PAX7	0	0	0	0	0	0	1	0	0	1	1	1	0	0	0	0	0	0	0	0	0	0	0	0	Basch et al. 2006; Khudyakov et al. 2009
MSX1	1	1	1	0	0	0	1	0	0	1	1	0	0	0	0	0	0	0	0	0	0	0	0	0	Simoes-costa et al. 2012; Streit 2002
TFAP2A	0	1	0	1	1	1	1	1	1	1	1	1	0	0	0	0	0	0	0	0	0	0	0	0	Rothstein and Simoes-costa 2019; ﻿Khudyakov and Bronner-Fraser 2009
TFAP2C	0	1	1	1	1	1	1	1	1	1	0	0	0	0	0	0	0	0	0	0	0	0	0	0	Rothstein and Simoes-costa 2020; Qiao et al. 2012
TFAP2B	0	0	0	0	0	0	1	1	1	1	1	1	0	0	0	0	0	0	0	0	0	0	0	0	Rothstein and Simoes-costa 2021
PRDM1	0	1	0	1	1	1	1	1	1	1	0	0	0	0	0	0	0	0	0	0	0	0	0	0	Prajapati et al. 2019
SIX3	0	0	0	0	1	0	0	0	1	0	0	0	0	0	0	0	0	1	0	0	1	0	0	0	Chapman et al. 2002
ASTL	0	0	0	0	0	1	1	0	0	1	0	0	0	0	0	0	0	0	0	0	0	0	0	0	Williams et al. 2021
MSX2	1	1	1	0	0	0	1	0	0	1	1	0	0	0	0	0	0	0	0	0	0	0	0	0	Trevers et al. 2021; Basch et al. 2006
ZIC1	0	0	0	0	0	0	1	1	1	1	1	0	1	0	0	0	0	1	0	0	1	0	0	0	Khudyakov and Bronner-Fraser 2009
SIX1	0	0	0	1	1	1	1	1	1	1	0	0	0	0	0	0	0	0	0	0	0	0	0	0	Litsiou et al. 2005
EYA2	0	0	0	1	1	1	1	1	1	1	0	0	0	0	0	0	0	0	0	0	0	0	0	0	Litsiou et al. 2005
PAX6	0	0	0	0	1	0	0	0	1	0	0	0	0	0	0	0	0	0	0	0	1	0	0	0	﻿Bhattacharyya and Bronner-Fraser 2008
SOX9	0	0	0	0	0	0	0	0	0	0	1	1	0	0	0	0	0	0	0	0	0	0	0	0	McKeown et al. 2005
PAX2	0	0	0	0	0	1	0	0	0	0	0	0	0	0	0	0	1	0	0	1	0	0	0	0	Streit 2002; Groves and Bronner-Fraser 2000
SOX8	0	0	0	0	0	1	0	0	0	0	0	1	0	0	0	0	0	0	0	0	0	0	0	0	Betancur et al. 2011; McKeown et al. 2005
Pax3	0	0	0	0	0	0	1	0	0	1	1	1	0	0	0	0	0	0	0	0	0	0	0	0	Basch et al. 2006; Canning et al. 2008
HESX1	0	0	0	0	1	0	0	0	0	0	0	0	0	0	0	0	0	1	0	0	1	0	0	0	Chapman et al. 2004; 2002; Trevers thesis
LMO1	0	0	0	0	0	0	0	0	0	0	0	0	0	0	1	1	1	1	1	1	1	0	0	0	Trevers thesis
ZEB2	0	0	0	0	0	0	0	0	0	0	0	0	0	1	1	1	1	1	1	1	1	0	0	0	Trevers thesis; Dady et al. 2012
SOX1	0	0	0	0	0	0	0	0	0	0	0	0	0	0	1	1	1	1	1	1	1	0	0	0	Trevers et al. 2021; ﻿Uchikawa et al. 2011
HOXA1	0	0	0	0	0	0	0	0	0	0	0	0	0	1	0	1	0	0	1	0	0	0	0	0	Barak et al. 2012
HOXA2	0	0	0	0	0	0	0	0	0	0	0	0	0	1	0	1	0	0	1	0	0	0	0	0	Paxton et al. 2010
HOXA3	0	0	0	0	0	0	0	0	0	0	0	0	0	1	0	1	0	0	1	0	0	0	0	0	Paxton et al. 2010
HOXB2	0	0	0	0	0	0	0	0	0	0	0	0	0	1	0	1	0	0	1	0	0	0	0	0	Barak et al. 2012
KROX20	0	0	0	0	0	0	0	0	0	0	0	0	0	1	0	1	0	0	1	0	0	0	0	0	﻿Desmazières et al. 2009
WNT8A	0	0	0	0	0	0	0	0	0	0	0	0	0	1	0	1	0	0	1	0	0	0	0	1	Litsiou et al. 2005; ﻿Ehrman and Yutzey 2001
WNT1	0	0	0	0	0	0	0	0	0	0	1	1	0	0	1	1	1	0	0	1	0	0	0	0	Chapman et al. 2004; ﻿Baranski et al. 2000
ENSGALG00000030902	0	0	0	0	0	0	0	0	0	0	1	1	0	0	0	0	0	0	0	0	0	0	0	0	Khudyakov and Bronner-Fraser 2009
FOXD3	0	0	0	0	0	0	0	0	0	0	1	1	0	0	0	0	0	0	0	0	0	0	0	0	Khudyakov and Bronner-Fraser 2009
GLI2	0	0	0	0	1	0	0	0	1	0	0	0	0	0	1	1	1	1	1	1	1	0	0	0	Trevers et al. 2021
LMO4	0	0	0	0	0	0	0	0	0	0	0	1	0	0	0	0	0	0	0	0	0	0	0	0	Ferronha et al. 2013
SOX10	0	0	0	0	0	0	0	0	0	0	0	1	0	0	0	0	0	0	0	0	0	0	0	0	McKeown et al. 2005
NKX2-2	0	0	0	0	0	0	0	0	0	0	0	0	0	0	0	0	0	0	0	0	0	1	0	0	Garcia-Campmany and Marti 2007
SP5	0	0	0	0	0	1	1	0	0	1	1	0	0	1	0	1	1	0	1	1	0	0	0	0	Trevers thesis
DLL1	0	0	0	0	1	0	0	0	1	0	0	0	0	1	0	0	0	0	0	1	0	0	0	1	Bailey et al. 2006; Tossell et al. 2011; Rodrigues et al. 2006; Hardy et al. 2011
CDH11	0	0	0	0	0	0	0	0	0	0	1	1	1	1	1	1	1	1	0	0	0	0	0	0	Bell et al. 2004
SHISA2	0	1	0	0	1	0	1	0	1	0	0	0	1	0	0	0	1	1	0	0	1	1	0	0	Filipe et al. 2006
BTG2	0	0	0	0	0	0	1	1	1	1	1	0	0	0	0	0	0	0	0	0	0	0	0	0	﻿Kamaid and Giraldez. 2008
ETS1	0	0	0	0	0	0	0	0	0	1	1	1	0	0	0	0	0	0	0	0	0	0	0	0	Barembaum et al. 2013
BAMBI	1	1	1	0	0	0	0	0	0	0	0	0	0	0	0	0	0	0	0	0	0	0	0	0	Bell et al. 2004
KRT7	1	1	1	0	0	0	0	0	0	0	0	0	0	0	0	0	0	0	0	0	0	0	0	0	Bell et al. 2004
Z-RAX	0	0	0	0	0	0	0	0	0	0	0	0	0	0	0	0	0	1	0	0	1	0	0	0	﻿Ohuchi et al. 1999
PITX2	0	0	0	0	1	0	0	0	0	0	0	0	0	0	0	0	0	0	0	0	0	0	0	1	Trevers thesis
NKX2-1	0	0	0	0	0	0	0	0	0	0	0	0	0	0	0	0	0	0	0	0	0	1	0	0	Bell et al. 2004
